# Supplementary material for: The evolution of antibiotic resistance in Europe, 1998–2019
Source: PLoS Pathog. 2025 Apr 3;21(4):e1012945. doi: 10.1371/journal.ppat.1012945 (PMC11967945; doi:10.1371/journal.ppat.1012945)
Supplement: S2 Appendix — Difference between the AICc value of the best and second best fitting model for each temporal trajectory. (CSV) [file ppat.1012945.s004.csv]

combR	best.model	second.best.model	category	deltaAICc
ACISPP|Bulgaria|MEM	logistic	flat	increasing (ns)	0.397
ACISPP|Croatia|AMK	flat	logistic	stable	1.147
ACISPP|Croatia|CIP	flat	logistic	stable	0.838
ACISPP|Croatia|GEN	flat	logistic	stable	0.758
ACISPP|Croatia|IPM	logistic	flat	increasing (ns)	0.066
ACISPP|France|IPM	logistic	flat	increasing (ns)	1.464
ACISPP|Greece|GEN	flat	logistic	stable	1.061
ACISPP|Greece|IPM	plateau	flat	stabilising	0.668
ACISPP|Greece|MEM	plateau	logistic	stabilising	1.798
ACISPP|Hungary|AMK	logistic	flat	decreasing (s)	1.966
ACISPP|Italy|IPM	logistic	flat	decreasing (ns)	1.14
ACISPP|Lithuania|CIP	flat	logistic	stable	0.51
ACISPP|Netherlands|GEN	flat	logistic	stable	1.373
ACISPP|Poland|CIP	logistic	flat	increasing (ns)	1.93
ACISPP|Slovakia|GEN	flat	logistic	stable	0.771
ACISPP|Spain|GEN	logistic	flat	decreasing (ns)	0.805
ACISPP|Spain|LVX	logistic	flat	decreasing (ns)	0.969
ENCFAE|Austria|AMP	logistic	flat	decreasing (ns)	0.787
ENCFAE|Belgium|AMP	flat	logistic	stable	1.2
ENCFAE|Belgium|VAN	flat	logistic	stable	0.351
ENCFAE|Croatia|GEH	logistic	flat	decreasing (ns)	1.817
ENCFAE|Croatia|VAN	flat	logistic	stable	0.945
ENCFAE|Czech Republic|AMP	flat	logistic	stable	1.33
ENCFAE|Czech Republic|LNZ	plateau	logistic	stabilising	1.773
ENCFAE|Czech Republic|TEC	flat	logistic	stable	0.403
ENCFAE|Denmark|AMP	logistic	flat	decreasing (ns)	0.711
ENCFAE|France|LNZ	flat	logistic	stable	1.643
ENCFAE|France|TEC	flat	logistic	stable	1.767
ENCFAE|France|VAN	flat	logistic	stable	1.552
ENCFAE|Hungary|AMP	logistic	flat	decreasing (ns)	0.084
ENCFAE|Hungary|VAN	logistic	flat	decreasing (ns)	0.638
ENCFAE|Italy|AMP	logistic	flat	decreasing (ns)	1
ENCFAE|Italy|VAN	logistic	flat	decreasing (s)	1.883
ENCFAE|Slovenia|AMP	flat	logistic	stable	1.955
ENCFAE|Spain|GEH	flat	logistic	stable	1.144
ENCFAE|Sweden|AMP	flat	logistic	stable	1.465
ENCFAE|United Kingdom|AMX	flat	logistic	stable	1.632
ENCFAE|United Kingdom|TEC	logistic	flat	increasing (ns)	0
ENCFAE|United Kingdom|VAN	flat	logistic	stable	0.183
ENCFAI|France|TEC	flat	logistic	stable	1.407
ENCFAI|Spain|VAN	logistic	flat	decreasing (s)	1.701
ENCFAI|Sweden|VAN	logistic	flat	decreasing (ns)	0.898
ESCCOL|Austria|MFX	flat	logistic	stable	1.151
ESCCOL|Belgium|CAZ	logistic	plateau	increasing (s)	0.72
ESCCOL|Belgium|CRO	flat	logistic	stable	0.109
ESCCOL|Belgium|CTX	logistic	plateau	increasing (s)	1.89
ESCCOL|Belgium|ETP	flat	logistic	stable	1.376
ESCCOL|Belgium|FEP	logistic	flat	increasing (ns)	1.678
ESCCOL|Belgium|GEN	logistic	flat	increasing (ns)	1.135
ESCCOL|Belgium|LVX	logistic	flat	increasing (ns)	0.13
ESCCOL|Belgium|MEM	logistic	flat	increasing (ns)	0.681
ESCCOL|Belgium|TOB	plateau	logistic	stabilising	0.772
ESCCOL|Belgium|TZP	logistic	flat	decreasing (ns)	0.912
ESCCOL|Bulgaria|AMK	flat	logistic	stable	1.222
ESCCOL|Bulgaria|CAZ	logistic	plateau	increasing (s)	1.265
ESCCOL|Bulgaria|CRO	plateau	logistic	stabilising	0.896
ESCCOL|Bulgaria|CTX	logistic	plateau	increasing (s)	1.756
ESCCOL|Croatia|AMK	flat	logistic	stable	1.121
ESCCOL|Croatia|CAZ	plateau	logistic	stabilising	1.62
ESCCOL|Cyprus|AMC	logistic	flat	decreasing (ns)	0.26
ESCCOL|Cyprus|TZP	flat	logistic	stable	0.944
ESCCOL|Finland|CIP	logistic	plateau	increasing (s)	0.736
ESCCOL|Finland|NET	flat	logistic	stable	0.091
ESCCOL|France|AMP	flat	plateau	stable	1.433
ESCCOL|France|AMX	flat	logistic	stable	1.023
ESCCOL|France|IPM	logistic	flat	increasing (ns)	0.324
ESCCOL|France|NAL	logistic	flat	decreasing (ns)	1.23
ESCCOL|Germany|CIP	flat	logistic	stable	1.432
ESCCOL|Germany|MFX	flat	logistic	stable	1.058
ESCCOL|Greece|FEP	flat	logistic	stable	1.498
ESCCOL|Hungary|AMK	plateau	logistic	stabilising	1.679
ESCCOL|Hungary|AMP	plateau	flat	stabilising	0.564
ESCCOL|Hungary|GEN	logistic	plateau	increasing (s)	1.917
ESCCOL|Hungary|IPM	logistic	flat	decreasing (ns)	0.481
ESCCOL|Hungary|LVX	flat	logistic	stable	1.066
ESCCOL|Hungary|MEM	flat	logistic	stable	1.633
ESCCOL|Hungary|TZP	flat	logistic	stable	0.777
ESCCOL|Ireland|AMC	flat	logistic	stable	1.117
ESCCOL|Ireland|AMK	plateau	logistic	stabilising	0.641
ESCCOL|Ireland|AMP	plateau	logistic	stabilising	1.452
ESCCOL|Ireland|GEN	logistic	plateau	increasing (s)	1.69
ESCCOL|Italy|AMK	plateau	flat	stabilising	0.273
ESCCOL|Latvia|AMK	flat	logistic	stable	1.386
ESCCOL|Latvia|AMP	logistic	plateau	increasing (s)	1.429
ESCCOL|Latvia|CAZ	plateau	logistic	stabilising	0.763
ESCCOL|Latvia|CTX	logistic	plateau	increasing (s)	0.84
ESCCOL|Latvia|TOB	flat	plateau	stable	1.852
ESCCOL|Lithuania|CTX	logistic	plateau	increasing (s)	1.294
ESCCOL|Malta|AMK	plateau	logistic	stabilising	0.176
ESCCOL|Malta|CIP	logistic	plateau	increasing (s)	1.975
ESCCOL|Malta|GEN	flat	logistic	stable	0.33
ESCCOL|Netherlands|AMX	flat	logistic	stable	0.479
ESCCOL|Netherlands|IPM	flat	logistic	stable	1.016
ESCCOL|Netherlands|LVX	plateau	logistic	stabilising	1.446
ESCCOL|Netherlands|TZP	logistic	flat	increasing (ns)	0.867
ESCCOL|Norway|IPM	flat	logistic	stable	0.982
ESCCOL|Norway|MEM	flat	logistic	stable	1.444
ESCCOL|Norway|NAL	logistic	flat	decreasing (ns)	0.726
ESCCOL|Poland|AMP	logistic	plateau	increasing (s)	0.888
ESCCOL|Portugal|AMC	flat	logistic	stable	0.871
ESCCOL|Portugal|AMP	flat	logistic	stable	1.848
ESCCOL|Portugal|CIP	flat	plateau	stable	0.288
ESCCOL|Portugal|FEP	flat	logistic	stable	0.337
ESCCOL|Portugal|TOB	plateau	logistic	stabilising	0.781
ESCCOL|Slovakia|GEN	flat	plateau	stable	0.25
ESCCOL|Slovenia|AMK	plateau	flat	stabilising	0.965
ESCCOL|Slovenia|CRO	flat	logistic	stable	1.781
ESCCOL|Spain|FEP	logistic	flat	increasing (ns)	1.453
ESCCOL|Spain|NAL	logistic	flat	decreasing (ns)	0.564
ESCCOL|Sweden|GEN	logistic	plateau	increasing (s)	1.692
ESCCOL|United Kingdom|AMX	logistic	plateau	increasing (s)	0.003
ESCCOL|United Kingdom|CTX	flat	logistic	stable	1.951
ESCCOL|United Kingdom|MEM	flat	logistic	stable	0.586
KLEPNE|Austria|AMK	flat	logistic	stable	1.059
KLEPNE|Austria|CAZ	flat	plateau	stable	1.229
KLEPNE|Austria|CTX	plateau	flat	stabilising	0.236
KLEPNE|Austria|FEP	logistic	flat	increasing (ns)	1.316
KLEPNE|Austria|GEN	flat	logistic	stable	1.419
KLEPNE|Austria|IPM	logistic	plateau	increasing (s)	0.514
KLEPNE|Austria|MFX	logistic	flat	increasing (ns)	1.421
KLEPNE|Belgium|AMC	plateau	logistic	stabilising	1.153
KLEPNE|Belgium|AMK	flat	logistic	stable	1.24
KLEPNE|Belgium|CAZ	logistic	plateau	increasing (s)	0.593
KLEPNE|Belgium|CIP	logistic	plateau	increasing (s)	0.251
KLEPNE|Belgium|CTX	logistic	plateau	increasing (s)	0.462
KLEPNE|Belgium|LVX	logistic	flat	increasing (ns)	0.096
KLEPNE|Denmark|CAZ	flat	logistic	stable	0.4
KLEPNE|Denmark|CRO	flat	logistic	stable	0.918
KLEPNE|Denmark|GEN	logistic	flat	decreasing (ns)	1.924
KLEPNE|France|AMK	flat	logistic	stable	1.026
KLEPNE|France|NAL	logistic	flat	decreasing (ns)	1.195
KLEPNE|Germany|CAZ	flat	logistic	stable	1.81
KLEPNE|Germany|CTX	flat	logistic	stable	1.89
KLEPNE|Germany|ETP	logistic	flat	increasing (ns)	0.695
KLEPNE|Germany|IPM	logistic	flat	increasing (ns)	1.699
KLEPNE|Germany|LVX	logistic	flat	increasing (ns)	1.057
KLEPNE|Greece|AMK	flat	plateau	stable	1.925
KLEPNE|Greece|TOB	flat	logistic	stable	1.6
KLEPNE|Hungary|CRO	plateau	flat	stabilising	1.788
KLEPNE|Hungary|MEM	flat	logistic	stable	1.581
KLEPNE|Ireland|AMC	logistic	flat	increasing (ns)	1.383
KLEPNE|Netherlands|AMK	plateau	logistic	stabilising	1.442
KLEPNE|Netherlands|GEN	flat	logistic	stable	1.924
KLEPNE|Netherlands|TOB	flat	logistic	stable	1.151
KLEPNE|Poland|TZP	flat	logistic	stable	1.117
KLEPNE|Portugal|AMK	logistic	flat	increasing (ns)	1.623
KLEPNE|Portugal|CIP	plateau	logistic	stabilising	1.289
KLEPNE|Portugal|CTX	plateau	logistic	stabilising	1.347
KLEPNE|Slovakia|AMK	flat	logistic	stable	0.767
KLEPNE|Slovakia|COL	logistic	flat	increasing (ns)	0.27
KLEPNE|Slovakia|FEP	logistic	flat	decreasing (s)	1.707
KLEPNE|Slovakia|MEM	logistic	flat	increasing (ns)	1.871
KLEPNE|Slovakia|TOB	logistic	flat	decreasing (ns)	1.502
KLEPNE|Slovenia|AMC	logistic	flat	decreasing (ns)	0.901
KLEPNE|Slovenia|CAZ	flat	logistic	stable	0.828
KLEPNE|Slovenia|CIP	plateau	flat	stabilising	1.265
KLEPNE|Slovenia|CTX	logistic	flat	decreasing (ns)	0.279
KLEPNE|Sweden|GEN	logistic	flat	increasing (ns)	1.05
KLEPNE|United Kingdom|CAZ	logistic	flat	increasing (ns)	0.139
KLEPNE|United Kingdom|GEN	logistic	flat	increasing (ns)	0.142
PSEAER|Austria|AMK	flat	logistic	stable	1.178
PSEAER|Austria|FEP	logistic	flat	increasing (s)	1.688
PSEAER|Austria|TZP	plateau	flat	stabilising	0.412
PSEAER|Belgium|FEP	flat	logistic	stable	0.027
PSEAER|Belgium|IPM	logistic	flat	decreasing (ns)	0.086
PSEAER|Belgium|MEM	flat	logistic	stable	1.723
PSEAER|Croatia|CAZ	flat	logistic	stable	1.976
PSEAER|Croatia|MEM	logistic	plateau	increasing (s)	1.433
PSEAER|Cyprus|FEP	logistic	flat	decreasing (ns)	0.604
PSEAER|Czech Republic|AMK	logistic	flat	decreasing (ns)	0.496
PSEAER|Denmark|GEN	flat	logistic	stable	1.968
PSEAER|Denmark|MEM	flat	plateau	stable	0.004
PSEAER|France|COL	logistic	flat	increasing (ns)	0.447
PSEAER|France|IPM	flat	logistic	stable	0.019
PSEAER|France|PIP	flat	logistic	stable	1.249
PSEAER|France|TZP	logistic	flat	decreasing (ns)	0.817
PSEAER|Germany|LVX	flat	logistic	stable	1.875
PSEAER|Greece|MEM	flat	logistic	stable	0.146
PSEAER|Greece|PIP	flat	logistic	stable	1.886
PSEAER|Hungary|AMK	logistic	flat	increasing (ns)	0.817
PSEAER|Hungary|IPM	plateau	logistic	stabilising	1.889
PSEAER|Netherlands|MEM	logistic	flat	increasing (ns)	1.656
PSEAER|Netherlands|PIP	plateau	flat	stabilising	0.917
PSEAER|Netherlands|TOB	flat	logistic	stable	0.673
PSEAER|Portugal|AMK	flat	logistic	stable	1.63
PSEAER|Portugal|IPM	flat	plateau	stable	1.284
PSEAER|Portugal|MEM	plateau	flat	stabilising	0.208
PSEAER|Portugal|TOB	logistic	flat	decreasing (ns)	0.156
PSEAER|Slovakia|CAZ	flat	logistic	stable	1.307
PSEAER|Slovakia|PIP	flat	logistic	stable	0.738
PSEAER|Slovenia|AMK	flat	logistic	stable	1.476
PSEAER|Slovenia|CAZ	flat	logistic	stable	0.649
PSEAER|Slovenia|CIP	flat	logistic	stable	1.687
PSEAER|Slovenia|TZP	flat	logistic	stable	1.128
PSEAER|Spain|CIP	logistic	flat	decreasing (ns)	0.187
PSEAER|Spain|GEN	flat	logistic	stable	1.5
PSEAER|Spain|IPM	logistic	plateau	increasing (s)	1.103
PSEAER|Spain|LVX	logistic	flat	decreasing (ns)	1.629
PSEAER|Spain|TOB	flat	logistic	stable	0.413
PSEAER|Sweden|TOB	plateau	logistic	stabilising	1.798
PSEAER|United Kingdom|CAZ	flat	logistic	stable	0.246
PSEAER|United Kingdom|CIP	flat	logistic	stable	1.971
STAAUR|Austria|RIF	flat	logistic	stable	1.755
STAAUR|Belgium|RIF	flat	logistic	stable	0.524
STAAUR|Croatia|RIF	flat	logistic	stable	1.69
STAAUR|France|DAP	logistic	flat	increasing (ns)	1.831
STAAUR|France|LNZ	flat	logistic	stable	1.161
STAAUR|Greece|LNZ	flat	logistic	stable	1.743
STAAUR|Latvia|FOX	logistic	flat	decreasing (ns)	1.345
STAAUR|Lithuania|RIF	flat	logistic	stable	1.683
STAAUR|Netherlands|CIP	logistic	flat	decreasing (ns)	1.904
STAAUR|Netherlands|LNZ	plateau	flat	stabilising	1.183
STAAUR|Norway|OXA	logistic	plateau	increasing (s)	0.826
STAAUR|Poland|TEC	flat	logistic	stable	1.826
STAAUR|Portugal|LNZ	flat	logistic	stable	0.236
STAAUR|Slovenia|OXA	logistic	flat	decreasing (ns)	1.155
STAAUR|Spain|CIP	flat	logistic	stable	1.83
STAAUR|Spain|OXA	logistic	flat	decreasing (ns)	1.486
STRPNE|Austria|CTX	logistic	plateau	increasing (s)	1.473
STRPNE|Austria|PEN	flat	logistic	stable	0.48
STRPNE|France|PEN	logistic	flat	decreasing (ns)	0.552
STRPNE|Germany|PEN	plateau	logistic	stabilising	0.669
STRPNE|Hungary|CRO	flat	logistic	stable	1.681
STRPNE|Hungary|LVX	flat	logistic	stable	1.207
STRPNE|Italy|CRO	flat	logistic	stable	0.574
STRPNE|Italy|CTX	logistic	flat	increasing (ns)	1.301
STRPNE|Netherlands|OXA	logistic	plateau	increasing (s)	1.862
STRPNE|Norway|CTX	flat	logistic	stable	0.162
STRPNE|Norway|PEN	plateau	logistic	stabilising	1.958
STRPNE|United Kingdom|PEN	logistic	flat	decreasing (s)	1.759
